# Supplementary material for: In Silico Virome Analysis of Chinese Narcissus Transcriptomes Reveals Diverse Virus Species and Genetic Diversity at Different Flower Development Stages
Source: Biology (Basel). 2023 Aug 5;12(8):1094. doi: 10.3390/biology12081094 (PMC10452245; doi:10.3390/biology12081094)
Supplement: Supplementary file 1 [file biology-12-01094-s001.zip]

Archive with 5 entries (5 files):
- Figure S1.jpg
- Figure S2.jpg
- Supplementary methods.pdf
- Table S1.xlsx
- Table S2.xlsx
