# Supplementary material for: In Silico Virome Analysis of Chinese Narcissus Transcriptomes Reveals Diverse Virus Species and Genetic Diversity at Different Flower Development Stages
Source: Biology (Basel). 2023 Aug 5;12(8):1094. doi: 10.3390/biology12081094 (PMC10452245; doi:10.3390/biology12081094)
Supplement: Supplementary file 1 [file biology-12-01094-s001.zip › Table S1.xlsx]

## Sheet: NCLV-19
Table S1. Complete genome sequences of 19 NCLV isolates, 27 NDV isolates, two NLSYV isolates, and 33 NYSV isolates, along with 17 partial sequences of NMaV from this study.
>NCLV_W5R2-2
ggataaacaaacatacaatttccaaacatactctgagttatactacccgaccgtactataacccagactacgttgcaatggctctcacatacagaacgcccattgaggatattgtaaatttcttcgaaccccaaactcaggcggtgattgctaatagtgccgccacgatatataagcagctcgaggaagtgaactgtcagtacttcaactactacatgcctgctacggccaaacgtagattaagtactgccggtatctacttgagcccttattctgccgtcgcgcactcccatcccgtctgcaagactttggagaactacatattatataccgtattgcccacatacataaataataagtatttttttgtgggtataaaggagcgcaagctgcagctgc…
>NCLV_W5R1-1
ggataaacaaacatacaatttccaaacatactctgagttatactacccgaccgtactataacccagactacgttgcaatggctctcacatacagaacgcccattgaggatattgtaaatttcttcgaaccccaaactcaggcggtgattgctaatagtgccgccacgatatataagcagctcgaggaagtgaactgtcagtacttcaactactacatgcctgctacggccaaacgtagattaagtactgccggtatctacttgagcccttattctgccgtcgcgcactcccatcccgtctgcaagactttggagaactacatattatataccgtattgcccacatacataaataataagtatttttttgtgggtataaaggagcgcaagctgcagctgc…
>NCLV_W5R1-2
ggataaacaaacatacaatttccaaacatactctgagttatactacccgaccgtactataacccagactacgttgcaatggctctcacatacagaacgcccattgaggatattgtaaatttcttcgaaccccaaactcaggcggtgattgctaatagtgccgccacgatatataagcagctcgaggaagtgaactgtcagtacttcaactactacatgcctgctacggccaaacgtagattaagtactgccggtatctacttgagcccttattctgccgtcgcgcactcccatcccgtctgcaagactttggagaactacatattatataccgtattgcccacatacataaataataagtatttttttgtgggtataaaggagcgcaagctgcagctgc…
>NCLV_W4R2-1
ggataaacaaacatacaatttccaaacatactctgagttatactacccgaccgtactataacccagactacgttgcaatggctctcacatacagaacgcccattgaggatattgtaaatttcttcgaaccccaaactcaggcggtgattgctaatagtgccgccacgatatataagcagctcgaggaagtgaactgtcagtacttcaactactacatgcctgctacggccaaacgtagattaagtactgccggtatctacttgagcccttattctgccgtcgcgcactcccatcccgtctgcaagactttggagaactacatattatataccgtattgcccacatacataaataataagtatttttttgtgggtataaaggagcgcaagctgcagctgc…
>NCLV_W4R1-1
ggataaacaaacatacaatttccaaacatactctgagttatactacccgaccgtactataacccagactacgttgcaatggctctcacatacagaacgcccattgaggatattgtaaatttcttcgaaccccaaactcaggcggtgattgctaatagtgccgccacgatatataagcagctcgaggaagtgaactgtcagtacttcaactactacatgcctgctacggccaaacgtagattaagtactgccggtatctacttgagcccttattctgccgtcgcgcactcccatcccgtctgcaagactttggagaactacatattatataccgtattgcccacatacataaataataagtatttttttgtgggtataaaggagcgcaagctgcagctgc…
>NCLV_W4R1-2
ggataaacaaacatacaatttccaaacatactctgagttatactacccgaccgtactataacccagactacgttgcaatggctctcacatacagaacgcccattgaggatattgtaaatttcttcgaaccccaaactcaggcggtgattgctaatagtgccgccacgatatataagcagctcgaggaagtgaactgtcagtacttcaactactacatgcctgctacggccaaacgtagattaagtactgccggtatctacttgagcccttattctgccgtcgcgcactcccatcccgtctgcaagactttggagaactacatattatataccgtattgcccacatacataaataataagtatttttttgtgggtataaaggagcgcaagctgcagctgc…
>NCLV_W3R2-1
ggataaacaaacatacaatttccaaacatactctgagttatactacccgaccgtactataacccagactacgttgcaatggctctcacatacagaacgcccattgaggatattgtaaatttcttcgaaccccaaactcaggcggtgattgctaatagtgccgccacgatatataagcagctcgaggaagtgaactgtcagtacttcaactactacatgcctgctacggccaaacgtagattaagtactgccggtatctacttgagcccttattctgccgtcgcgcactcccatcccgtctgcaagactttggagaactacatattatataccgtattgcccacatacataaataataagtatttttttgtgggtataaaggagcgcaagctgcagctgc…
>NCLV_W3R2-2
ggataaacaaacatacaatttccaaacatactctgagttatactacccgaccgtactataacccagactacgttgcaatggctctcacatacagaacgcccattgaggatattgtaaatttcttcgaaccccaaactcaggcggtgattgctaatagtgccgccacgatatataagcagctcgaggaagtgaactgtcagtacttcaactactacatgcctgctacggccaaacgtagattaagtactgccggtatctacttgagcccttattctgccgtcgcgcactcccatcccgtctgcaagactttggagaactacatattatataccgtattgcccacatacataaataataagtatttttttgtgggtataaaggagcgcaagctgcagctgc…
>NCLV_W2R2-2
ggataaacaaacatacaatttccaaacatactctgagttatactacccgaccgtactataacccagactacgttgcaatggctctcacatacagaacgcccattgaggatattgtaaatttcttcgaaccccaaactcaggcggtgattgctaatagtgccgccacgatatataagcagctcgaggaagtgaactgtcagtacttcaactactacatgcctgctacggccaaacgtagattaagtactgccggtatctacttgagcccttattctgccgtcgcgcactcccatcccgtctgcaagactttggagaactacatattatataccgtattgcccacatacataaataataagtatttttttgtgggtataaaggagcgcaagctgcagctgc…
>NCLV_W2R2-1
ggataaacaaacatacaatttccaaacatactctgagttatactacccgaccgtactataacccagactacgttgcaatggctctcacatacagaacgcccattgaggatattgtaaatttcttcgaaccccaaactcaggcggtgattgctaatagtgccgccacgatatataagcagctcgaggaagtgaactgtcagtacttcaactactacatgcctgctacggccaaacgtagattaagtactgccggtatctacttgagcccttattctgccgtcgcgcactcccatcccgtctgcaagactttggagaactacatattatataccgtattgcccacatacataaataataagtatttttttgtgggtataaaggagcgcaagctgcagctgc…
>NCLV_W3R1-1
ggataaacaaacatacaatttccaaacatactctgagttatactacccgaccgtactataacccagactacgttgcaatggctctcacatacagaacgcccattgaggatattgtaaatttcttcgaaccccaaactcaggcggtgattgctaatagtgccgccacgatatataagcagctcgaggaagtgaactgtcagtacttcaactactacatgcctgctacggccaaacgtagattaagtactgccggtatctacttgagcccttattctgccgtcgcgcactcccatcccgtctgcaagactttggagaactacatattatataccgtattgcccacatacataaataataagtatttttttgtgggtataaaggagcgcaagctgcagctgc…
>NCLV_W1R2-1
ggataaacaaacatacaatttccaaacatactctgagttatactacccgaccgtactataacccagactacgttgcaatggctctcacatacagaacgcccattgaggatattgtaaatttcttcgaaccccaaactcaggcggtgattgctaatagtgccgccacgatatataagcagctcgaggaagtgaactgtcagtacttcaactactacatgcctgctacggccaaacgtagattaagtactgccggtatctacttgagcccttattctgccgtcgcgcactcccatcccgtctgcaagactttggagaactacatattatataccgtattgcccacatacataaataataagtatttttttgtgggtataaaggagcgcaagctgcagctgc…
>NCLV_W2R1-1
ggataaacaaacatacaatttccaaacatactctgagttatactacccgaccgtactataacccagactacgttgcaatggctctcacatacagaacgcccattgaggatattgtaaatttcttcgaaccccaaactcaggcggtgattgctaatagtgccgccacgatatataagcagctcgaggaagtgaactgtcagtacttcaactactacatgcctgctacggccaaacgtagattaagtactgccggtatctacttgagcccttattctgccgtcgcgcactcccatcccgtctgcaagactttggagaactacatattatataccgtattgcccacatacataaataataagtatttttttgtgggtataaaggagcgcaagctgcagctgc…
>NCLV_W1R1-1
ggataaacaaacatacaatttccaaacatactctgagttatactacccgaccgtactataacccagactacgttgcaatggctctcacatacagaacgcccattgaggatattgtaaatttcttcgaaccccaaactcaggcggtgattgctaatagtgccgccacgatatataagcagctcgaggaagtgaactgtcagtacttcaactactacatgcctgctacggccaaacgtagattaagtactgccggtatctacttgagcccttattctgccgtcgcgcactcccatcccgtctgcaagactttggagaactacatattatataccgtattgcccacatacataaataataagtatttttttgtgggtataaaggagcgcaagctgcagctgc…
>NCLV_Y3R2-1
ggataaacaaacatacaatttccaaacatactctgagttatactacccgaccgtactacaactcagactacgttgcaatggctctcacatacagaacgcccattgaggatattgtaaatttcttcgaaccccaaacccaggcggtgattgctaatagtgccgccacgatatataagcagctcgaggaagtgaactgtcagtacttcaactactacatgcctgctacggccaagcgtagactaagtactgccggtatctacttgagcccttattctgccgtcgcgcactcccatcccgtctgcaagactttggagaattacatattatataccgtattgcccacatacataagtaataagtactttttcgtgggcataaaggagcgcaagctgcagctgc…
>NCLV_Y3R1-1
ggataaacaaacatacaatttccaaacatactctgagttatactacccgaccgtactacaactcagactacgttgcaatggctctcacatacagaatgcccattgaggatattgtaatctttttttatccccaaatccaggcggtgattgctaatagtgccgccacgatatatgagcagctcgaggaagtgaactgccagtacatcaactactacgtgcctgctacggccaagtgtagactaagtactgccggtatctacttgagcccttattctgccgtcgcgcactcccatcccgtctgcaagactttggagaattacatattatataccgtattgcccacatacataagtaataagtacttttccgtgggcataaaggagcgcaagctgcagctgc…
>NCLV_Y1R1-2
gaatccctcggccgccacggcaaggggctcactgcaccaacgctcaaagacatagtcgaaccgttgcagcgccggaaagcaaagcagctcttcctgcatgacgagctacaccattggagcagtaagaacctggtcgatttcctgacgcatctgcggccagatactttgctcgggacgctcgtgtaccctcccgagctgctcttcaaacagacccggagcttgaacgaatggtgctacacatttgaaatcataggtgacacctttttctattaccctgacggagtcaggagtgagggttatcagcaaccactcgccggtggtttcctcttaaagaccaataagataacactggcggatggcgactgttacatggtcgacgtgttatgcagtaaattctct…
>NCLV_Y2R2-1
ggataaacaaacatacaatttccaaacatactctgagttatactacccgaccgtactacaactcagactacgtttcaatggctctcacataccgaacgcctattgaggatattgttaatttcttcgaaccccaaacacaggcggaaatcgctaacagtgctgccacgatctataagcagctcgaggaagtaaactgccagtatttcaactactacatgccagcgaccgctaagcggaggttgagtactgccggtatctacttgagcccttattcggctgttgcgcactcacatcccgtctgtaaaaccttggagaactatatattatatacagtattgcccacgtacatcaataataaatatttttttgtgggcatcaaggagcgcaagttgcagctgc…
>NC_008266.1_NLCV_Ref
ggataaacaaacatacaatttccaaacatattctgagttatactacccgaccgtaccacaactcagactacgttgcaatggctctcacatacagaacgcccattgaggatattgtaaatttcttcgaaccccaaactcaggcggtgattgctaatagtgccgccgcgatatataagcagctcgaggaagtgatctgtcagtacttcaactactacatgcctgctatggccaagcgtagactaagtactgccggtatctacttgagcccttattctgccgtcgcgcactctcatcccgtctgcaagactttggagaattacatattatataccgtattgcccacatacataaataataagtactttttcgtaggcataatggagcgcaagctgcagctgc…

## Sheet: NDV-27
>NDV_W5R1-1
aaattataaaatcacataacaaaacatcgaaaacaagaaaatcaactttaatcgttgctcgaactaagcttgcttaagtttgaatttaaagtttgctctattcttcaattacgatgggaaggtatcaccacaaagctgggttcactgctgaacagcagcacgcacaatgggtgcgctcaaaggtctcggccgctgcaaggcgagatctgacttgggatgaggaagaagaaatgtttatctgtaacaagtgtgggaaccaatataggtccctacatgactttgaagagaatcatagctgcgattctaatgaagaaggtgagtatggaactttcacactggaagatttcatacagcacagaattccgacaactaaactggaaaaggaatatgctcggaaac…
>NDV_W3R2-1
aaattataaaatcacataacaaaacatcgaaaacaagaaaatcaactttaatcgttgctcgaactaagcttgcttaagtttgaatttaaagtttgctctattcttcaattacgatgggaaggtatcaccacaaagctgggttcactgctgaacagcagcacgcacaatgggtgcgctcaaaggtctcggccgctgcaaggcgagatctgacttgggatgaggaagaagaaatgtttatctgtaacaagtgtgggaaccaatataggtccctacatgactttgaagagaatcatagctgcgattctaatgaagaaggtgagtatggaactttcacactggaagatttcatacagcacagaattccgacaactaaactggaaaaggaatatgctcggaaac…
>NDV_W3R1-1
aaattataaaatcacataacaaaacatcgaaaacaagaaaatcaactttaatcgttgctcgaactaagcttgcttaagtttgaatttaaagtttgctctattcttcaattacgatgggaaggtatcaccacaaagctgggttcactgctgaacagcagcacgcacaatgggtgcgctcaaaggtctcggccgctgcaaggcgagatctgacttgggatgaggaagaagaaatgtttatctgtaacaagtgtgggaaccaatataggtccctacatgactttgaagagaatcatagctgcgattctaatgaagaaggtgagtatggaactttcacactggaagatttcatacagcacagaattccgacaactaaactggaaaaggaatatgctcggaaac…
>NDV_W1R2-1
aaaacatcgaaaacaagaaaatcaactttaatcgttgctcgaactaagcttgcttaagtttgaatttaaagtttgctctattcttcaattacgatgggaaggtatcaccacaaagctgggttcactgctgaacagcagcacgcacaatgggtgcgctcaaaggtctcggccgctgcaaggcgagatctgacttgggatgaggaagaagaaatgtttatctgtaacaagtgtgggaaccaatataggtccctacatgactttgaagagaatcatagctgcgattctaatgaagaaggtgagtatggaactttcacactggaagatttcatacagcacagaattccgacaactaaactggaaaaggaatatgctcggaaaccaattaaagaactgtgtggc…
>NDV_W1R2-2
aaaacatcgaaaacaagaaaatcaactttaatcgttgctcgaactaagcttgcttaagtttgaatttaaagtttgctctattcttcaattacgatgggaaggtatcaccacaaagctgggttcactgctgaacagcagcacgcacaatgggtgcgctcaaaggtctcggccgctgcaaggcgagatctgacttgggatgaggaagaagaaatgtttatctgtaacaagtgtgggaaccaatataggtccctacatgactttgaagagaatcatagctgcgattctaatgaagaaggtgagtatggaactttcacactggaagatttcatacagcacagaattccgacaactaaactggaaaaggaatatgctcggaaaccaattaaagaactgtgtggc…
>NDV_W4R2-1
aaattataaaatcacataacaaaacatcgaaaacaagaaaatcaactttaatcgttgctcgaactaagcttgcttaagtttgaatttaaagtttgctctattcttcaattacgatgggaaggtatcaccacaaagctgggttcactgctgaacagcagcacgcacaatgggtgcgctcaaaggtctcggccgctgcaaggcgagatctgacttgggatgaggaagaagaaatgtttatctgtaacaagtgtgggaaccaatataggtccctacatgactttgaagagaatcatagctgcgattctaatgaagaaggtgagtatggaactttcacactggaagatttcatacagcacagaattccgacaactaaactggaaaaggaatatgctcggaaac…
>NDV_W4R1-1
aaattataaaaacacataacaaaacatcgaaaacaagaaaatcaactttaatcgttgctcgaactaagcttgcttaagtttgaatttaaagtttgctctattcttcaattacgatgggaaggtatcaccacaaagctgggttcactgctgaacagcagcacgcacaatgggtgcgctcaaaggtctcggccgctgcaaggcgagatctgacttgggatgaggaagaagaaatgtttatctgtaacaagtgtgggaaccaatataggtccctacatgactttgaagagaatcatagctgcgattctaatgaagaaggtgagtatggaactttcacactggaagatttcatacagcacagaattccgacaactaaactggaaaaggaatatgctcggaaac…
>NDV_W1R1-1
aaaacatcgaaaacaagaaaatcaactttaatcgttgctcgaactaagcttgcttaagtttgaatttaaagtttgctctattcttcaattacgatgggaaggtatcaccacaaagctgggttcactgctgaacagcagcacgcacaatgggtgcgctcaaaggtctcggccgctgcaaggcgagatctgacttgggatgaggaagaagaaatgtttatctgtaacaagtgtgggaaccaatataggtccctacatgactttgaagagaatcatagctgcgattctaatgaagaaggtgagtatggaactttcacactggaagatttcatacagcacagaattccgacaactaaactggaaaaggaatatgctcggaaaccaattaaagaactgtgtggc…
>NDV_W5R2-1
aaactaaaaatttacggggcaaaacatcgaaaacaagaaaatcaactttaatcgttgctcgaactaagcttgcttaagtttgaatttaaagtttgctctattcttcaattacgatgggaaggtatcaccacaaagctgggttcactgctgaacagcagcacgcacaatgggtgcgctcaaaggtctcggccgctgcaaggcgagatctgacttgggatgaggaagaagaaatgtttatctgtaacaagtgtgggaaccaatataggtccctacatgactttgaagagaatcatagctgcgattctaatgaagaaggtgagtatggaactttcacactggaagatttcatacagcacagaattccgacaactaaactggaaaaggaatatgctcggaaac…
>NDV_W2R2-1
aaattataaaatcacataacaaaacatcgaaaacaagaaaatcaactttaatcgttgctcgaactaagcttgcttaagtttgaatttaaagtttgctctattcttcaattacgatgggaaggtatcaccacaaagctgggttcactgctgaacagcagcacgcacaatgggtgcgctcaaaggtctcggccgctgcaaggcgagatctgacttgggatgaggaagaagaaatgtttatctgtaacaagtgtgggaaccaatataggtccctacatgactttgaagagaatcatagctgcgattctaatgaagaaggtgagtatggaactttcacactggaagatttcatacagcacagaattccgacaactaaactggaaaaggaatatgctcggaaac…
>NDV_W2R1-1
agaacctgaacatacataacaaaacatcgaaaacaagaaaatcaactttaatcgttgctcgaactaagcttgcttaagtttgaatttaaagtttgctctattcttcaattacgatgggaaggtatcaccacaaagctgggttcactgctgaacagcagcacgcacaatgggtgcgctcaaaggtctcggccgctgcaaggcgagatctgacttgggatgaggaagaagaaatgtttatctgtaacaagtgtgggaaccaatataggtccctacatgactttgaagagaatcatagctgcgattctaatgaagaaggtgagtatggaactttcacactggaagatttcatacagcacagaattccgacaactaaactggaaaaggaatatgctcggaaac…
>NDV_Y5R2-1
cacataacaaaacatcggaaacaagaaaatcaactttaatcgttgctcgaactaagctcgcttaagtttgaatttaaagtttgctctattcttcaattacgatgggaaggtatcaccacaaagctgggttcactgctgaacagcagcacgcacaatgggtgcgcgcaaaggtctcggccgctgcaaggcgagatctgacttgggatgaggaagaagaaatgtttatctgtaacaagtgtgggaaccaatataggtccctacatgactttgaagagaatcatagctgcgattctaatgaggaaggggagtatggaactttcacactggaagatttcatacagcacagaattccgacaactaaactggaaaaggaatatgctcggaaaccaattaaagaac…
>NDV_Y4R1-1
aagctgggttataaaatcacataacaaaacatcggaaacaagaaaatcaactttaatcgttgctcgaactaagctcgcttaagtttgaatttaaagtttgctctattcttcaattacgatgggaaggtatcaccacaaagctgggttcactgctgaacagcagcacgcacaatgggtgcgcgcaaaggtctcggccgctgcaaggcgagatctgacttgggatgaggaagaagaaatgtttatctgtaacaagtgtgggaaccaatataggtccctacatgactttgaagagaatcatagctgcgattctaatgaggaaggggagtatggaactttcacactggaagatttcatacagcacagaattccgacaactaaactggaaaaggaatatgctcg…
>NDV_Y4R2-1
taacaaaacatcggaaacaagaaaatcaactttaatcgttgctcgaactaagctcgcttaagtttgaatttaaagtttgctctattcttcaattacgatgggaaggtatcaccacaaagctgggttcactgctgaacagcagcacgcacaatgggtgcgcgcaaaggtctcggccgctgcaaggcgagatctgacttgggatgaggaagaagaaatgtttatctgtaacaagtgtgggaaccaatataggtccctacatgactttgaagagaatcatagctgcgattctaatgaggaaggggagtatggaactttcacactggaagatttcatacagcacagaattccgacaactaaactggaaaaggaatatgctcggaaaccaattaaagaactgtg…
>NDV_Y2R1-1
taacaaaacatcggaaacaagaaaatcaactttaatcgttgctcgaactaagctcgcttaagtttgaatttaaagtttgctctattcttcaattacgatgggaaggtatcaccacaaagctgggttcactgctgaacagcagcacgcacaatgggtgcgcgcaaaggtctcggccgctgcaaggcgagatctgacttgggatgaggaagaagaaatgtttatctgtaacaagtgtgggaaccaatataggtccctacatgactttgaagagaatcatagctgcgattctaatgaggaaggggagtatggaactttcacactggaagatttcatacagcacagaattccgacaactaaactggaaaaggaatatgctcggaaaccaattaaagaactgtg…
>NDV_Y1R1-1
acaaattataaaatcacataacaaaacatcggaaacaagaaaatcaactttaatcgttgctcgaactaagctcgcttaagtttgaatttaaagtttgctctattcttcaattacgatgggaaggtatcaccacaaagctgggttcactgctgaacagcagcacgcacaatgggtgcgcgcaaaggtctcggccgctgcaaggcgagatctgacttgggatgaggaagaagaaatgtttatctgtaacaagtgtgggaaccaatataggtccctacatgactttgaagagaatcatagctgcgattctaatgaggaaggggagtatggaactttcacactggaagatttcatacagcacagaattccgacaactaaactggaaaaggaatatgctcggaa…
>NDV_Y3R1-1
acaaaacatcggaaacaagaaaatcaactttaatcgttgctcgaactaagctcgcttaagtttgaatttaaagtttgctctattcttcaattacgatgggaaggtatcaccacaaagctgggttcactgctgaacagcagcacgcacaatgggtgcgcgcaaaggtctcggccgctgcaaggcgagatctgacttgggatgaggaagaagaaatgtttatctgtaacaagtgtgggaaccaatataggtccctacatgactttgaagagaatcatagctgcgattctaatgaggaaggggagtatggaactttcacactggaagatttcatacagcacagaattccgacaactaaactggaaaaggaatatgctcggaaaccaattaaagaactgtgtg…
>NDV_Y3R1-2
acaaaacatcggaaacaagaaaatcaactttaatcgttgctcgaactaagctcgcttaagtttgaatttaaagtttgctctattcttcaattacgatgggaaggtatcaccacaaagctgggttcactgctgaacagcagcacgcacaatgggtgcgcgcaaaggtctcggccgctgcaaggcgagatctgacttgggatgaggaagaagaaatgtttatctgtaacaagtgtgggaaccaatataggtccctacatgactttgaagagaatcatagctgcgattctaatgaggaaggggagtatggaactttcacactggaagatttcatacagcacagaattccgacaactaaactggaaaaggaatatgctcggaaaccaattaaagaactgtgtg…
>NDV_Y3R2-1
gaacacaaaaacatcggaaacaagaaaatcaactttaatcgttgctcgaactaagctcgcttaagtttgaatttaaagtttgctctattcttcaattacgatgggaaggtatcaccacaaagctgggttcactgctgaacagcagcacgcacaatgggtgcgcgcaaaggtctcggccgctgcaaggcgagatctgacttgggatgaggaagaagaaatgtttatctgtaacaagtgtgggaaccaatataggtccctacatgactttgaagagaatcatagctgcgattctaatgaggaaggggagtatggaactttcacactggaagatttcatacagcacagaattccgacaactaaactggaaaaggaatatgctcggaaaccaattaaagaact…
>NDV_Y5R1-1
caaaacatcggaaacaagaaaatcaactttaatcgttgctcgaactaagctcgcttaagtttgaatttaaagtttgctctattcttcaattacgatgggaaggtatcaccacaaagctgggttcactgctgaacagcagcacgcacaatgggtgcgcgcaaaggtctcggccgctgcaaggcgagatctgacttgggatgaggaagaagaaatgtttatctgtaacaagtgtgggaaccaatataggtccctacatgactttgaagagaatcatagctgcgattctaatgaggaaggggagtatggaactttcacactggaagatttcatacagcacagaattccgacaaccaaactggaaaaggaatatgctcggaaaccaattaaagaactgtgtgg…
>NDV_Y1R2-1
acaaaacatcggaaacaagaaaatcaactttaatcgttgctcgaactaagctcgcttaagtttgaatttaaagtttgctctattcttcaattacgatgggaaggtatcaccacaaagctgggttcactgctgaacagcagcacgcacaatgggtgcgcgcaaaggtctcggccgctgcaaggcgagatctgacttgggatgaggaagaagaaatgtttatctgtaacaagtgtgggaaccaatataggtccctacatgactttgaagagaatcatagctgcgattctaatgaggaaggggagtatggaactttcacactggaagatttcatacagcacagaattccgacaactaaactggaaaaggaatatgctcggaaaccaattaaagaactgtgtg…
>NDV_Y2R1-2
taacaaaacatcggaaacaagaaaatcaactttaatcgttgctcgaactaagctcgcttaagtttgaatttaaagtttgctctattcttcaattacgatgggaaggtatcaccacaaagctgggttcactgctgaacagcagcacgcacaatgggtgcgcgcaaaggtctcggccgctgcaaggcgagatctgacttgggatgaggaagaagaaatgtttatctgtaacaagtgtgggaaccaatataggtccctacatgactttgaagagaatcatagctgcgattctaatgaggaaggggagtatggaactttcacactggaagatttcatacagcacagaattccgacaactaaactggaaaaggaatatgctcggaaaccaattaaagaactgtg…
>NDV_Y2R2-1
aaaacatcggaaacaagaaaatcaactttaatcgttgctcgaactaagctcgcttaagtttgaatttaaagtttgctctattcttcaattacgatgggaaggtatcaccacaaagctgggttcactgctgaacagcagcacgcacaatgggtgcgcgcaaaggtctcggccgctgcaaggcgagatctgacttgggatgaggaagaagaaatgtttatctgtaacaagtgtgggaaccaatataggtccctacatgactttgaagagaatcatagctgcgattctaatgaggaaggggagtatggaactttcacactggaagatttcatacagcacagaattccgacaactaaactggaaaaggaatatgctcggaaaccaattaaagaactgtgtggc…
>NDV_Y2R2-2
aaaacatcggaaacaagaaaatcaactttaatcgttgctcgaactaagctcgcttaagtttgaatttaaagtttgctctattcttcaattacgatgggaaggtatcaccacaaagctgggttcactgctgaacagcagcacgcacaatgggtgcgcgcaaaggtctcggccgctgcaaggcgagatctgacttgggatgaggaagaagaaatgtttatctgtaacaagtgtgggaaccaatataggtccctacatgactttgaagagaatcatagctgcgattctaatgaggaaggggagtatggaactttcacactggaagatttcatacagcacagaattccgacaactaaactggaaaaggaatatgctcggaaaccaattaaagaactgtgtggc…
>NDV_Y3R2-2
gaacacaaaaacatcggaaacaagaaaatcaactttaatcgttgctcgaactaagctcgcttaagtttgaatttaaagtttgctctattcttcaattacgatgggaaggtatcaccacaaagctgggttcactgctgaacagcagcacgcacaatgggtgcgcgcaaaggtctcggccgctgcaaggcgagatctgacttgggatgaggaagaagaaatgtttatctgtaacaagtgtgggaaccaatataggtccctacatgactttgaagagaatcatagctgcgattctaatgaggaaggggagtatggaactttcacactggaagatttcatacagcacagaattccgacaactaaactggaaaaggaatatgctcggaaaccaattaaagaact…
>NDV_Y4R2-2
taacaaaacatcggaaacaagaaaatcaactttaatcgttgctcgaactaagctcgcttaagtttgaatttaaagtttgctctattcttcaattacgatgggaaggtatcaccacaaagctgggttcactgctgaacagcagcacgcacaatgggtgcgcgcaaaggtctcggccgctgcaaggcgagatctgacttgggatgaggaagaagaaatgtttatctgtaacaagtgtgggaaccaatataggtccctacatgactttgaagagaatcatagctgcgattctaatgaggaaggggagtatggaactttcacactggaagatttcatacagcacagaattccgacaactaaactggaaaaggaatatgctcggaaaccaattaaagaactgtg…
>NDV_Y4R2-3
taacaaaacatcggaaacaagaaaatcaactttaatcgttgctcgaactaagctcgcttaagtttgaatttaaagtttgctctattcttcaattacgatgggaaggtatcaccacaaagctgggttcactgctgaacagcagcacgcacaatgggtgcgcgcaaaggtctcggccgctgcaaggcgagatctgacttgggatgaggaagaagaaatgtttatctgtaacaagtgtgggaaccaatataggtccctacatgactttgaagagaatcatagctgcgattctaatgaggaaggggagtatggaactttcacactggaagatttcatacagcacagaattccgacaactaaactggaaaaggaatatgctcggaaaccaattaaagaactgtg…
>NC_008824.1_NDV_Ref
aaattataaaatcacataacaaaacatcggaaacaagaaaatcaactttaatcgttgctcgaactaagctcgcttaagtttgaatttaaagtttgctctattcttcaattacgatgggaaggtatcaccacaaagctgggttcactgctgaacagcagcacgcacaatgggtgcgagcaaaggtctcggccgctgcaaggcgagatctgacttgggatgaggaagaagaaatgtttatctgtaacaagtgtgggaaccaatataggtccctacatgactttgaagagaatcatagctgcgattctaatgaggaaggggagtatggaactttcacactggaagatttcatacagcacagaattccgacaactaaactggaaaaggaatatgctcggaaac…

## Sheet: NLSYV-2
>NLSYV Y2R2-1
caaaacaaaagcaatcacaacaacaaaacaaacttcaacgttctgtctagtaattgcaccaacaacaatcaacaccacatccaaacaccaattcgcattcaatggcagccatcaacatcaccaccacttccggcactaagatcagcatggcagctcacctcgcacaaattcacaaagcttcgaccttcactttcgaaggttgttcgtttgccataacaaccaatccaccacgcaaaccatgcgcaccatccatcgtcaagacacgaagggctggcatgcaggccagaatggagtgggaggagctccagagggacatagccttccgtaaatgggaggcaatgcgttttggagacaagcaagggagtaaggatcgtggggaaacccacaaaacaagcactg…
>NLSYV Y4R1-1
caaaacaaaagcaatcacaacaacaaaacaaacttcaacgttctgtctagtaattgcaccaacaacaatcaacaccacatccaaacaccaattcgcattcaatggcagccatcaccatcaccaccacttccggcgccaagatcagcatggcagctcacctcgcacaaatccacaaagcttcgacattcactttcgaaggttgttcgtttgccataacaaccaatccaccacgcaaaccatgcgcaccatccatcgtcaagacacgaagggctggcatgcaggccagaatggagtgggaggagctccagagggacatagccttccgtaaatgggaggcaatgcgttttggagacaagcaagggagtaaggatcgtggggaaacccacaaaacaagcactg…
>NC 023628.1 NLSYV Ref
caaaacaaaagcaatcacaacaacaaaacaaacttcgacgttctgtctagtaattgcatccacaacaaccaacatcacatcccaacaccaattcgcactcaatggcagccatcaccatcaacaccactgcaagcaccaagatcaccatggcaactcaccttgcgcaactccatagcgcttccacgttcaccttcaatggttgtacgttcgcaataacaaccaacccaccacgcaaaccagacccaacacccaccatcaagacacggagggctggcatgcaagccagaatggagtgggaggaactccaatgggaggtagcgcgctttggagataagcaaaggcgcaaggagcacggagagacacataaggaaagcactgatgcagagctgacatggaaag…

## Sheet: NYSV-33
>NYSV_W5R2-1
aactcaatacaaccaatcaaattcaagctcaacaaactcaagccctttcaagtttcttgctttcttgaattttcaaaccaaacaacacaaccaatctcgcaaattcacactcaactcaatggcacccgcaacaaccgcaacgttcaacgtcaacggaatcaccatggcaacacacctcaagttgacatgtttcaacaaaccactgaagctaggaaagaacatcctcgcagttcaacgcaggatgttggacacaccggacgctgcaagtccgcatatcaaaacaaggagagctgggttccaagcccggatggaatgggaggaaatgcaacaggagattgcatttaggaaatgggaagcgcaacgtttcccgaaggaggcaatcactccaaatgggagtgg…
>NYSV_W1R1-2
ctcaatacaaccaatcaaattcaagctcaacaaactcaagccctttcaagtttcttgctttcttgaattttcaaaccaaacaacacaaccaatctcgcaaactcacactcaactcaatggcacccgcaacaaccgcaacgttcaacgtcaacggaatcaccatggcaacacacctcaagttgacatgtttcaacaaaccactgaagctaggaaagaacatcctcgcagttcaacgcaggatgttggacacaccggacgctgcaagtccgcatatcaaaacaaggagagccgggttccaagcccggatggaatgggaggaaatgcaacaggagattgcatttaggaaatgggaagcgcaacgtttcccgaaggaggcaatcactccaaatgggagtggga…
>NYSV_Y3R2-3
caaccaatcaaattcaagctcaacaaactcaagccctttcaagtttcttgctttcttgaattttcaaaccaaacaacacaaccaatctcgcaaattcacactcaactcaatggcacccgcaacaaccgcaacgttcaacgtcaacggaatcaccatggcaacacacctcaagttgacatgtttcaacaaaccactgaagctaggaaagaacatcctcgcagttcaacgcaggatgttggacacaccggacgctgcaagtccgcatatcaaaacaaggagagccgggttccaagcccggatggaatgggaggaaatgcaacaggagattgcatttaggaaatgggaagcgcaacgtttcccgaaggaggcaatcactccaaatgggagtgggagcactcc…
>NYSV_W1R2-2
acaactcaatacaaccaatcaaattcaagctcaacaaactcaagccctttcaagtttcttgctttcttgaattttcaaaccaaacaacacaaccaatctcgcaaactcacactcaactcaatggcacccgcaacaaccgcaacgttcaacgtcaacggaatcaccatggcaacacacctcaagttgacatgtttcaacaaaccactgaagctaggaaagaacatcctcgcagttcaacgcaggatgttggacacaccggacgctgcaagtccgcatatcaaaacaaggagagctgggttccaagcccggatggaatgggaggaaatgcaacaggagattgcatttaggaaatgggaagcgcaacgtttcccgaaggaggcaatcactccaaatgggagt…
>NYSV_W2R1-3
ctcaatacaaccaatcaaattcaagctcaacaaactcaagccctttcaagtttcttgctttcttgaattttcaaaccaaacaacacaaccaatctcgcaaactcacactcaactcaatggcacccgcaacaaccgcaacgttcaacgtcaacggaatcaccatggcaacacacctcaagttgacatgtttcaacaaaccactgaagctaggaaagaacatcctcgcagttcaacgcaggatgttggacacaccggacgctgcaagtccgcatatcaaaacaaggagagccgggttccaagcccggatggaatgggaggaaatgcaacaggagattgcatttaggaaatgggaagcgcaacgtttcccgaaggaggcaatcactccaaatgggagtggga…
>NYSV_W2R2-3
aggatgtgaaaactcaatacaaccaatcaaattcaagctcaacaaactcaagccctttcaagtttcttgctttcttgaattttcaaaccaaacaacacaaccaatctcgcaaattcacactcaactcaatggcacccgcaacaaccgcaacgttcaacgtcaacggaatcaccatggcaacacacctcaagttgacatgtttcaacaaaccactgaagctaggaaagaacatcctcgcagttcaacgcaggatgttggacacaccggacgctgcaagtccgcatatcaaaacaaggagagctgggttccaagcccggatggaatgggaggaaatgcaacaggagattgcatttaggaaatgggaagcgcaacgtttcccgaaggaggcaatcactccaa…
>NYSV_W2R2-2
aggatgtgaaaattcaagaaagcaagaaacttgaaagggcttgagtttgttgagcttgaatttgattggttgtattgagttttcaaaccaaacaacacaatcaatctcgcaaactcacactcaactcaatggcacccgcaacaaccgcaacgttcaacgtcaacggaatcaccatggcaacacacctcaagttgacatgtttcaacaaaccactgaagctaggaaagaacatcctcgcagttcaacgcaggatgttggacacaccggacgctgcaagtccgcatatcaaaacaaggagagctgggttccaagcccggatggaatgggaggaaatgcaacaggagattgcatttaggaaatgggaagcgcaacgtttcccgaaggaggcaatcactccaa…
>NYSV_W5R1-1
caagctcaacacaacaaatcaaattcaagcgaaacaaactcacaagttttcaacgcaatcgaattgattcaacacaaaacaccaaacactcaaacctcaaaaccacccaaatggcaaccatgattcacgacaccatcaagagcgcaggaaacaccatggcgacccacctcaaactcaactgttacaacaaaccacagaaactagggaagaactggattgcagtccaggacaaattggcacagaaggaccaaccaaacccactcatcaagacgagacgggttggcatgcaggcacgaatggaatgggaggaactacaacaagacattgccttccgaaaatgggaagctcagcgattcccaaaagcagcacagactgaggaggtgcaggagaggctgaaag…
>NYSV_W1R1-1
caactcaatacaacaaatcaaattcaagcgcaacaaactcacaagttttcaacgcaatcgaattgattcaacacaaaacaccaaacactcaaacctcaaaaccacccaaatggcaaccatgattcacgacaccatcaagagcgcaggaaacaccatggcgacccacctcaaactcaactgttacaacaaaccacagaaactagggaagaactggattgcagtccaggacaaattggcacagaaggaccaaccaaacccactcatcaagacgagacgggttggcatgcaggcacgaatggaatgggaggaactacaacaagacattgccttccgaaaatgggaagctcagcgattcccaaaagcagcacagactgaggaggtgcaggagaggctgaaagc…
>NYSV_W4R2-1
ccaaagcctcaacacaacaaatcaaattcaagcgaaacaaactcacaagttttcaacgcaatcgaattgattcaacacaaaacaccaaacactcaaacctcaaaaccacccaaatggcaaccatgattcacgacaccatcaagagcgcaggaaacaccatggcgacccacctcaaactcaactgttacaacaaaccacagaaactagggaagaactggattgcagtccaggacaaattggcacagaaggaccaaccaaacccactcatcaagacgagacgggttggcatgcaggcacgaatggaatgggaggaactacaacaagacattgccttccgaaaatgggaagctcagcgattcccaaaagcagcacagactgaggaggtgcaggagaggctga…
>NYSV_W2R1-2
caactcaacacaacaaatcaaattcaagcgaaacaaactcacaagttttcaacgcaatcgaattgattcaacacaaaacaccaaacactcaaacctcaaaaccacccaaatggcaaccatgattcacgacaccatcaagagcgcaggaaacaccatggcgacccacctcaaactcaactgttacaacaaaccacagaaactagggaagaactggattgcagtccaggacaaattggcacagaaggaccaaccaaacccactcatcaagacgagacgggttggcatgcaggcacgaatggaatgggaggaactacaacaagacattgccttccgaaaatgggaagctcagcgattcccaaaagcagcacagactgaggaggtgcaggagaggctgaaagc…
>NYSV_W3R2-3
aaaatgtgggggctcaacacaacaaatcaaattcaagcgaaacaaactcacaagttttcaacgcaatcgaattgattcaacacaaaacaccaaacactcaaacctcaaaaccacccaaatggcaaccatgattcacgacaccatcaagagcgcaggaaacaccatggcgacccacctcaaactcaactgttacaacaaaccacagaaactagggaagaactggattgcagtccaggacaaattggcacagaaggaccaaccaaacccactcatcaagacgagacgggttggcatgcaggcacgaatggaatgggaggaactacaacaagacattgccttccgaaaatgggaagctcagcgattcccaaaagcagcacagactgaggaggtgcaggagag…
>NYSV_W4R1-2
ctcaatacaacaaatcaaattcaagcgcaacaaactcacaagttttcaacgcaaccgaattgattaaacacacaacacaaaacactcacaacccacaaatcatcaaatggcaaccatgatttgcgacaccaccagaaccgcaggaaacaccatggcaactcatctcaaactcacttgttacaacaagccaatgaaactcgggaagaactggattgcagtgcagaacaaagcattgcaacaaaacactgtagctgcaccaccaaaaactagacgagttgggatgcaagctagaatggagtgggaagagctgcaacgggaaatagccttccggaaatgggaaaaccaacgcttcccgaaacaaacgcagagggaggaacagactgaatccaaaaagcttac…
>NYSV_W3R2-2
ctcaatacaacaaatcaaattcaagcgcaacaaactcacaagttttcaacgcaaccgaattgattaaacacacaacacaaaacactcacaacccacaaatcatcaaatggcaaccatgatttgcgacaccaccagaaccgcaggaaacaccatggcaactcatctcaaactcacttgttacaacaagccaatgaaactcgggaagaactggattgcagtgcagaacaaagcattgcaacaaaacactgtagctgcaccaccaaaaactagacgagttgggatgcaagctagaatggagtgggaagagctgcaacgggaaatagccttccggaaatgggaaaaccaacgcttcccgaaacaaacgcagagggaggaacagactgaatccaaaaagcttac…
>NYSV_W4R2-2
aaaaactcaatacaaccaatcaaattcaagctcaacaaactcaagccctttcaagtttcttgctttcttgaattttcaaaccaaacaacacaaccaatctcgcaaactcacactcaactcaatggcacccgcaacaaccgcaacgttcaacgtcaacggaatcaccatggcaacacacctcaagttgacatgtttcaacaaaccactgaagctaggaaagaacatcctcgcagttcaacgcaggatgttggacacaccggacgctgcaagtccgcatatcaaaacaaggagagccgggttccaagcccggatggaatgggaggaaatgcaacaggagattgcatttaggaaatgggaagcgcaacgtttcccgaaggaggcaatcactccaaatgggag…
>NYSV_W4R2-3
aaaaactcaatacaaccaatcaaattcaagctcaacaaactcaagccctttcaagtttcttgctttcttgaattttcaaaccaaacaacacaaccaatctcgcaaactcacactcaactcaatggcacccgcaacaaccgcaacgttcaacgtcaacggaatcaccatggcaacacacctcaagttgacatgtttcaacaaaccactgaagctaggaaagaacatcctcgcagttcaacgcaggatgttggacacaccggacgctgcaagtccgcatatcaaaacaaggagagccgggttccaagcccggatggaatgggaggaaatgcaacaggagattgcatttaggaaatgggaagcgcaacgtttcccgaaggaggcaatcactccaaatgggag…
>NYSV_W3R2-1
ctcaatacaacaaatcaaattcaagcgcaacaaactcacaagttttcaacgcaaccgaattgattaaacacacaacacaaaacactcacaacccacaaatcatcaaatggcaaccatgatttgcgacaccaccagaaccgcaggaaacaccatggcaactcatctcaaactcacttgttacaacaagccaatgaaactcgggaagaactggattgcagtgcagaacaaagcattgcaacaaaacactgtagctgcaccaccaaaaactagacgagttgggatgcaagctagaatggagtgggaagagctgcaacgggaaatagccttccggaaatgggaaaaccaacgcttcccgaaacaaacgcagagggaggaacagactgaatccaaaaagcttac…
>NYSV_W1R2-1
aaaatataacaactcaatacaacaaatcaaattcaagcgcaacaaactcacaagttttcaacgcaaccgaattgattaaacacacaacacaaaacactcacaacccacaaatcatcaaatggcaaccatgatttgcgacaccaccagaaccgcaggaaacaccatggcaactcatctcaaactcacttgttacaacaagccaatgaaactcgggaagaactggattgcagtgcagaacaaagcattgcaacaaaacactgtagctgcaccaccaaaaactagacgagttgggatgcaagctagaatggagtgggaagagctgcaacgggaaatagccttccggaaatgggaaaaccaacgcttcccgaaacaaacgcagagggaggaacagactgaatc…
>NYSV_Y3R2-4
aaaatataacaactcaatacaacaaatcaaattcaagcgcaacaaactcacgagttttcaacgcaaccgaattgattaaacacacaacacaaaacactcacaacccacaaatcatcaaatggcaaccatgatttgcgacaccaccagaaccgcaggaaacaccatggcaactcatctcaaactcacttgttacaacaagccaatgaaactcgggaagaactggattgcagtgcagaacaaagcattgcaacaaaacactgtagctgcaccaccaaaaactagacgagttgggatgcaagctagaatggagtgggaagagctgcaacgggaaatagccttccggaaatgggaaaaccaacgcttcccgaaacaaacgcagagggaggaacagactgaatc…
>NYSV_Y1R1-1
aaaatataacaactcaatacaacaaatcaaattcaagcgcaacaaactcacaagttttcaacgcaaccgaattgattaaacacacaacacaaaacactcacaacccacaaatcatcaaatggcaaccatgatttgcgacaccaccagaaccgcaggaaacaccatggcaactcatctcaaactcacttgttacaacaagccaatgaaactcgggaagaactggattgcagtgcagaacaaagcattgcgacaaaacactgtagctgcaccaccaaaaactagacgagttgggatgcaagctagaatggagtgggaagagctgcaacgggaaatagccttccggaaatgggaaaaccaacgcttcccgaaacaaacgcagagggaggaacagactgaatc…
>NYSV_Y1R1-2
aaaatataacaactcaatacaacaaatcaaattcaagcgcaacaaactcacaagttttcaacgcaaccgaattgattaaacacacaacacaaaacactcacaacccacaaatcatcaaatggcaaccatgatttgcgacaccaccagaaccgcaggaaacaccatggcaactcatctcaaactcacttgttacaacaagccaatgaaactcgggaagaactggattgcagtgcagaacaaagcattgcgacaaaacactgtagctgcaccaccaaaaactagacgagttgggatgcaagctagaatggagtgggaagagctgcaacgggaaatagccttccggaaatgggaaaaccaacgcttcccgaaacaaacgcagagggaggaacagactgaatc…
>NYSV_Y2R2-1
aaaatataacaactcaatacaacaaatcaaattcaagcgcaacaaactcacaagttttcaacgcaaccgaattgattaaacacacaacacaaaacactcacaacccacaaatcatcaaatggcaaccatgatttgcgacaccaccagaaccgcaggaaacaccatggcaactcatctcaaactcacttgttacaacaagccaatgaaactcgggaagaactggattgcagtgcagaacaaagcattgcgacaaaacactgtagctgcaccaccaaaaactagacgagttgggatgcaagctagaatggagtgggaagagctgcaacgggaaatagccttccggaaatgggaaaaccaacgcttcccgaaacaaacgcagagggaggaacagactgaatc…
>NYSV_W3R2-4
aaaatgtgggggctcaacacaacaaatcaaattcaagcgaaacaaactcacaagttttcaacgcaatcgaattgattcaacacaaaacaccaaacactcaaacctcaaaaccacccaaatggcaaccatgattcacgacaccatcaagagcgcaggaaacaccatggcgacccacctcaaactcaactgttacaacaaaccacagaaactagggaagaactggattgcagtccaggacaaattggcacagaaggaccaaccaaacccactcatcaagacgagacgggttggcatgcaggcacgaatggaatgggaggaactacaacaagacattgccttccgaaaatgggaagctcagcgattcccaaaagcagcacagactgaggaggtgcaggagag…
>NYSV_W2R2-4
acaacataacaactcaacacaacaaatcaaattcaagcgaaacaaactcacaagttttcaacgcaaccgaattgattaaacacacaacacaaaacactcacaacccacaaatcatcaaatggcaaccatgatttgcgacaccaccagaaccgcaggaaacaccatggcaactcatctcaaactcacttgttacaacaagccaatgaaactcgggaagaactggattgcagtgcagaacaaagcattgcaacaaaacactgtagctgcaccaccaaaaactagacgagttgggatgcaagctagaatggagtgggaagagctgcaacgggaaatagccttccggaaatgggaaaaccaacgcttcccgaaacaaacgcagagggaggaacagactgaatc…
>NYSV_W2R2-5
acaacataacaactcaacacaacaaatcaaattcaagcgaaacaaactcacaagttttcaacgcaaccgaattgattaaacacacaacacaaaacactcacaacccacaaatcatcaaatggcaaccatgatttgcgacaccaccagaaccgcaggaaacaccatggcaactcatctcaaactcacttgttacaacaagccaatgaaactcgggaagaactggattgcagtgcagaacaaagcattgcaacaaaacactgtagctgcaccaccaaaaactagacgagttgggatgcaagctagaatggagtgggaagagctgcaacgggaaatagccttccggaaatgggaaaaccaacgcttcccgaaacaaacgcagagggaggaacagactgaatc…
>NYSV_W2R1-1
caacacaacaaatcaaattcaagcacaacaaactcacaagttttcaagcgctaccgaattgattcgaactcaaacaactacactaaacaccaacaaaccatccaaaactacgtgcaatggcaacaacaatgatcaccaccaacacaaccaccaccgcaacgatggcgacccacctgaagctcacctgcttcaacaaaccacgcaagttgggaaggaatgtcgtggctgctcacgacaagatggcacgacaagacactgaaggtcttgttatcaaaacgcggagggctggcatgcaagccagaatggaatgggaagagctgcagagggacatagccttccgaaagtgggaggcacaacgattcccagacctcgcgcgggcaggtcaaaacactggcgaag…
>NYSV_Y2R1-1
ctcaacacaacaaatcaaattcaagcacaacaaactcacaagttttcaagcgctaccgaattgattcgaactcaaacaactacactaaacaccaacaaaccatccaaaactacgtgcaatggcaacaacaatgatcaccaccaacacaaccaccaccgcaacgatggcaacccacctgaagctcacctgcttcaacaaaccacgcaagttgggaaggaatgtcgtggctgctcacgacaagatggcacgacaagacactgaaggtcttgttatcaaaacgcggagggctggcatgcaagccagaatggaatgggaagagctgcagagggacatagccttccgaaagtgggaggcacaacgattcccaaaactcgtgcaggaaggtcaaaacactagtga…
>NYSV_Y2R1-2
ctcaacacaacaaatcaaattcaagcacaacaaactcacaagttttcaagcgctaccgaattgattcgaactcaaacaactacactaaacaccaacaaaccatccaaaactacgtgcaatggcaacaacaatgatcaccaccaacacaaccaccaccgcaacgatggcaacccacctgaagctcacctgcttcaacaaaccacgcaagttgggaaggaatgtcgtggctgctcacgacaagatggcacgacaagacactgaaggtcttgttatcaaaacgcggagggctggcatgcaagccagaatggaatgggaagagctgcagagggacatagccttccgaaagtgggaggcacaacgattcccaaaactcgtgcaggaaggtcaaaacactagtga…
>NYSV_Y2R1-3
ctcaacacaacaaatcaaattcaagcacaacaaactcacaagttttcaagcgctaccgaattgattcgaactcaaacaactacactaaacaccaacaaaccatccaaaactacgtgcaatggcaacaacaatgatcaccaccaacacaaccaccaccgcaacgatggcaacccacctgaagctcacctgcttcaacaaaccacgcaagttgggaaggaatgtcgtggctgctcacgacaagatggcacgacaagacactgaaggtcttgttatcaaaacgcggagggctggcatgcaagccagaatggaatgggaagagctgcagagggacatagccttccgaaagtgggaggcacaacgattcccaaaactcgtgcaggaaggtcaaaacactagtga…
>NYSV_Y5R1-1
ctcaacacaacaaatcaaattcaagcacaacaaactcacaagttttcaagcgctaccgaattgattcgaactcaaacaactacactaaacaccaacaaaccatccaaaactacgtacaatggcaacaacaatgatcaccaccaacacaaccaccaccgcaacgatggcaacccacctgaagctcacctgcttcaacaaaccacgcaagttgggaaggaatgtcgtggctgctcacgacaagatggcacgacaagacactgaaggtcttgttatcaaaacgcggagggctggcatgcaagccagaatggaatgggaagagctgcagagggacatagccttccgaaagtgggaggcacaacgattcccagaactcgcgcgggcaggtcaaaacactggcga…
>NYSV_Y5R1-2
ctcaacacaacaaatcaaattcaagcacaacaaactcacaagttttcaagcgctaccgaattgattcgaactcaaacaactacactaaacaccaacaaaccatccaaaactacgtacaatggcaacaacaatgatcaccaccaacacaaccaccaccgcaacgatggcaacccacctgaagctcacctgcttcaacaaaccacgcaagttgggaaggaatgtcgtggctgctcacgacaagatggcacgacaagacactgaaggtcttgttatcaaaacgcggagggctggcatgcaagccagaatggaatgggaagagctgcagagggacatagccttccgaaagtgggaggcacaacgattcccagaactcgcgcgggcaggtcaaaacactggcga…
>NYSV_Y3R2-1
caaataaaacaactcaacacaacaaatcaaattcaagcacaacaaactcacaagttttcaagcgctaccgaattgattcgaactcaaacaactacactaaacaccaacaaaccatccaaaactacgtgcaatggcaacaacaatgatcaccaccaacacaaccaccaccgcaacgatggcaacccacctgaagctcacctgcttcaacaaaccacgcaagttgggaaggaatgtcgtggctgctcacgacaagatggcacgacaagacactgaaggtcttgttatcaaaacgcggagggctggcatgcaagccagaatggaatgggaagagctgcagagggacatagccttccgaaagtgggaggcacaacgattcccagaactcgcacgagtaggtaa…
>NYSV_Y3R2-2
caaataaaacaactcaacacaacaaatcaaattcaagcacaacaaactcacaagttttcaagcgctaccgaattgattcgaactcaaacaactacactaaacaccaacaaaccatccaaaactacgtgcaatggcaacaacaatgatcaccaccaacacaaccaccaccgcaacgatggcaacccacctgaagctcacctgcttcaacaaaccacgcaagttgggaaggaatgtcgtggctgctcacgacaagatggcacgacaagacactgaaggtcttgttatcaaaacgcggagggctggcatgcaagccagaatggaatgggaagagctgcagagggacatagccttccgaaagtgggaggcacaacgattcccagaactcgcacgagtaggtaa…
>NC_011541.1_NYSV_Ref
aaaatataaaaactcaacacaacaaatcaaatcaaatccaagcgctacaaactttcaagtttcaacgacgcagacagattgatttacaactcaaacaaatcatcaaccacactacgaatcaagtacaatggcagcaatcttcgcaaacaccatcaccaacactggagctaccatggcagcccatctcaaagctctcaacaactttgaaggcatagggcaattctcaaacatgaaaaccacaaaacagatgatgaagttgggtgctgcaagcccaataatcaagacaaaaagagccacaattcaagcccgcatggagtgggaagaactgcaacgcgaaatagcctttagaaactttgaggctaagcgttttccaaaacagactcacacacaacccaaggc…

## Sheet: NMaV-17
>NMaV_Y1R1-1
AACTGCCCTCAGCCCTGAGTATCCAATTTGCTTCCCCGTGTCGTACGAGGTGATTAACAAGATCTATCGATACCTACGCACTCTGAAGAAGCCTGATGAGCAATCAGCCATGGCAAAGCTAAGCCAGATCGTCGCCGAGCCAACCGGCGCAGAGATTGACTTCGTCGAAGGCTTTGCCAAGCTCATAATTCGCCAGAATAGCATTTGTAGCACGATTTTACCCGACAATTTGAAGCTATTCCTGGGTTACTGGCTGTCAAAACTCCCTCCAATCCTAGCAGCAAAGATTCAAGGCGTGCGGGAGTTTTGTGTGAATAAATTCGTGAAGAGCCTGAGGCCATACAACTTCACTACCAAATTGAGTGAGGTTAAGTGGTATGACTGCTGGGAGAATGCATT…
>NMaV_Y1R1-2
CTGAAGAAGCCTGATGAGCAATCAGCCATGGCAAAGCTAAGCCAGATCGTCGCCGAGCCAACCGGCGCAGAGATTGACTTCGTCGAAGGCTTTGCCAAGCTCATAATTCGCCAGAATAGCATTTGTAGCACGATTTTACCCGACAATTTGAAGCTATTCCTGGGTTACTGGCTGTCAAAACTCCCTCCAATCCTAGCAGCAAAGATTCAAGGCGTGCGGGAGTTTTGTGTGAATAAATTCGTGAAGAGCCTGAGGCCATACAACTTCACTACCAAATTGAGTGAGGTTAAGTGGTATGACTGCTGGGAGAATGCATTCGAGTGGTTGATCGACACCAGCACGAGTGCTGATGTTGTGAATTTGCTTGACTCCTATTTCACCTCAGGAGCACGTGAGGCA…
>NMaV_Y2R2-1
GGCCACAGCTTCTGAGGAATTGACCGCCCTCAGCCCTGAGTATCCAATTTGCTTCCCAGTGTCGTACGAGGTGATTAACAAGATCTATCGATACCTACGCACACTGAAGAAGCCTGATGAGCAATCAGCCATGGCAAAGTTAAGTCAAATCATAGCCGAGCCAACCGGCGCAGAGATCGACTTTGTCGAAGGCTTTGCTAAGCTCATAATTCGCCAGAATAGCATTTGTAGTACAATTTTACCTGATAATTTGGAGCTATTTCTGGGCTACTGGCTGTCAAAACTCCCGCCAATCCTGGCGGCAAAGATACAAACCGTACGGGAGTTTTGTGTGAATAAATTCGTGAAGAGCCTGAGGCCATACAACTTCACTACCAAATTGAGTGAGGTTAAGTGGTA…
>NMaV_Y4R2-1
CTTCGCCAAGCTCATAATTCGCGAGAATAGCATCTGCAGTACAATATTACCCGATAACTTGAAGCTATTTCTGGGCTACTGGCTGTCGAAACTCCCGCCATTTCTGGCGGCAAAGATACAAAACGTGCGGGAGTTTTGTGTAAATAAATTCGTGAAGAGCCTGAGGCCATACAACTTCACTACCAAATTGAGTGAGGTTAAGTGGTATGACTGCTGGGAGAATGCATGCGAGTGGTTGATCGACACCAGCACGAGTGCTGATGTTGTAACATTGCTTGACTCCAATTTTATCTCAGGTGCACACGAGGCAGTGCCTCGGTGGGTTGGGTCGCCCTATGTAGGGCTGGCCCCGATTAGTGACCATGCGTGGCGTAGCTTACTAGTTGTGCCAATTAAGCA…
>NMaV_Y4R2-2
CTTCGCCAAGCTCATAATTCGCGAGAATAGCATCTGCAGTACAATATTACCCGATAACTTGAAGCTATTTCTGGGCTACTGGCTGTCAAAACTCCCGCCATTTCTGGCAGCAAAGATACAAAATGTGCGGGAGTTTTGTGTAAATAAATTCGTGAAGAGCCTGAGGCCATACAACTTCACTACCAAATTGAGTGAGGTTAAGTGGTATGACTGCTGGGAGAATGCATGCGAGTGGTTGATCGACACCAGCACGAGTGCTGATGTTGTAACATTGCTTGACTCCAATTTTATCTCAGGTGCACACGAGGCAGTGCCTCGGTGGGTTGGGTCGCCCTATGTAGGGCTGGCCCCGATTAGTGACCATGCGTGGCATAGCTTACTAGTTGTGCCGATCAAGCA…
>NMaV_Y2R2-2
GCATAGCTTACTAGTTGTGCCGATCAAGCACCTGTTCGCCTGCATGCGGCGCATGTTTTACCATGAGGCTTTCTGCGAGCACACACGCTGTATATCTCTTACCTCTTTTGAGGAATTTGTATTGTCCAAGCTGCAACGCAGTTACTTCATTACCAATGTGGGCCGCGACTTTCATGGTAAAACTTACCTATCTGTGCGCGCACTGCTAGGGTTCACGACCAAGCATGATCTATTCATTGCCCTACGTAGCGCCTGCGCACGGAAGATTCGTGCCTCCTTCCCCGAAGTTGGGTTGGCTTGGTTCAACGACTTGCGACGTTGTAACCAAAAATTCCTCACTACTGTCCCTGAGTCAACTGGGGTGCTCCCGGAGCTTCTTAAGCCATGGCAGGCCGTCGT…
>NMaV_Y1R2-1
GCAGTGCCCCGGTGGGTTGGGTCGCCCTATGTAGGGCTGGCCCCGATCAGTGACCATGCATGGCATAGCTTACTAGTGGTGCCGATCAAGCACCTATTCGCCTGCGTGCGTCGTATGTTTTACCATGAGGTTTTCTGCGAGCATACGCGTTGTATATCTCTCACCTCTTTTGAGGAGTTTGTGTCGTCCAAGCTGCAGCGCAGTTACTTCATTACCAATGTGGGCCGAGATTCTCATGGCAAAACCTACCTATCTGCTCGCGCGCTGTTAGGGTTCACGACCAAGCATGATTTATTTATTGCCCTACGTAGTGCCTGCGCACGTAAGATTCGCGCATCCTTCCCCGAAGTTGGGTTGGCTTGGTTCAACGACTTGCGACGTTGCAACCAAAAATTTATC…
>NMaV_Y1R2-2
GCAGTGCCCCGGTGGGTTGGGTCGCCCTATGTAGGGCTGGCCCCGATCAGTGACCATGCATGGCATAGCTTACTAGTGGTGCCGATCAAGCACCTATTCGCCTGCGTGCGTCGTATGTTTTACCATGAGGTTTTCTGCGAGCATACGCGTTGTATATCTCTCACCTCTTTTGAGGAGTTTGTGTCGTCCAAGCTGCAGCGCAGTTACTTCATTACCAATGTGGGCCGAGATTCTCATGGCAAAACCTACCTATCTGCTCGCGCGCTGTTAGGGTTCACGACCAAGCATGATTTATTTATTGCCCTACGTAGTGCCTGCGCACGTAAGATTCGCGCATCCTTCCCCGAAGTTGGGTTGGCTTGGTTCAACGACTTGCGACGTTGCAACCAAAAATTTATC…
>NMaV_Y4R2-3
CGGAAGATTCGTGCATCCTTCCCCGAGGTTGGGTTGGCTTGGTTCAACGACTTGCGACGTTGCAACCAAAAATTTATCACTAACGTACCTGAATCGACTGGAGTGCTCCCAGAGCTTATTAAGCCATGGCGGGCCGTAGTTGGCGAGGTTCTCGGATTGCGCCGGTTCCAGAGTCGCAAGGGGAGATCGAGTTCTCCACCTCCACCAGCTTCCTCACCTCCGCTCGCAACGTTAACGCCGCCACCATCAGGGCAGAAGCGGCACGATGATTCTGCGCCAGCACGACTAGCCTGCAGCTGCGGCCTGAATTTGCCAATCAAGCCTCTGCTGTTCGCTGATCACGCGCTCAAGGCGCCAAATCAGCTTGCTGGGCGCTCTGTCGGGTGGTATTGCAAGGAG…
>NMaV_Y1R2-3
TTCGTGCATCCTTCCCCGAAGTTGGGTTGGCTTGGTTCAACGACTTGCGGCGTTGTAACCAAAAATTCATCACAAATGTACCTGAATCAACTGGAGTACTCCCGGAGCTTATTAAGCCATGGCAGGCCGTAGTTAGTGAGGTCCTTGGATTGCGCCGATTCCAAGGTCGCAAGGGGAGACCGAGTTCTCCACCTCCACCAGCTGCCTCACCTCCGCTTCTGAAGTCAACACCGCCACCATCAGGGCAGAAACAGCTTAATGATTCTGCGCCAGCACAACTACTTTGCAGCTGCGGTCTGAATTTACCAATCAAGCCTCTGCTGTTCGCAGATCACGCGCTCAAGGCGCCAGATCAGCTTGCTGGGCGCTCTGTTGGGTGGTATTGTAAGGAGGATGTGC…
>NMaV_Y3R2-1
ATTAGAGTGGTTGATCGACACCAGCACTAGTGCTGATGTTGTTACTTTGCTTGACTCCAATTTCCCCTCAGGTTCACGTGGGGCGGTGCCTCGGTGGGTTGGGTCGCCCTATGTAGGGCTGGCCCCGATCAGTGACCATGCATGGCATAGCTTACTAGTTGTGCCGATCAAGCACCTATTCGCCTGCGTGCGGCGTATGTTTTACCATGAGGTTTTCTGCGAGCATACACGCTGTATATCTCTCACCTCTTTTGAGGAGTTTGTGTTGTCCAAGCTGCACCGCAGTTACTTCATTTCCAATGTGGGCCGCGGTCACCATGGTAAAACCTATCTATCCGTTCGCGCACTGCTAGGATTCACGACCAAGCATGACCTATTCATTGCCCTACGTAGTGCTTG…
>NMaV_Y3R2-2
ATTAGAGTGGTTGATCGACACCAGCACTAGTGCTGATGTTGTTACTTTGCTTGACTCCAATTTCCCCTCAGGTTCACGTGGGGCGGTGCCTCGGTGGGTTGGGTCGCCCTATGTAGGGCTGGCCCCGATCAGTGACCATGCATGGCATAGCTTACTAGTTGTGCCGATCAAGCACCTATTCGCCTGCGTGCGGCGTATGTTTTACCATGAGGTTTTCTGCGAGCATACACGCTGTATATCTCTCACCTCTTTTGAGGAGTTTGTGTTGTCCAAGCTGCACCGCAGTTACTTCATTTCCAATGTGGGCCGCGGTCACCATGGTAAAACCTATCTATCCGTTCGCGCACTGCTAGGATTCACGACCAAGCATGACCTATTCATTGCCCTACGTAGTGCTTG…
>NMaV_Y3R2-3
ATTAGAGTGGTTGATCGACACCAGCACTAGTGCTGATGTTGTTACTTTGCTTGACTCCAATTTCCCCTCAGGTTCACGTGGGGCGGTGCCTCGGTGGGTTGGGTCGCCCTATGTAGGGCTGGCCCCGATCAGTGACCATGCATGGCATAGCTTACTAGTTGTGCCGATCAAGCACCTATTCGCCTGCGTGCGGCGTATGTTTTACCATGAGGTTTTCTGCGAGCATACACGCTGTATATCTCTCACCTCTTTTGAGGAGTTTGTGTTGTCCAAGCTGCACCGCAGTTACTTCATTTCCAATGTGGGCCGCGGTCACCATGGTAAAACCTATCTATCCGTTCGCGCACTGCTAGGATTCACGACCAAGCATGACCTATTCATTGCCCTACGTAGTGCTTG…
>NMaV_Y3R2-4
ATTAGAGTGGTTGATCGACACCAGCACTAGTGCTGATGTTGTTACTTTGCTTGACTCCAATTTCCCCTCAGGTTCACGTGGGGCGGTGCCTCGGTGGGTTGGGTCGCCCTATGTAGGGCTGGCCCCGATCAGTGACCATGCATGGCATAGCTTACTAGTTGTGCCGATCAAGCACCTATTCGCCTGCGTGCGGCGTATGTTTTACCATGAGGTTTTCTGCGAGCATACACGCTGTATATCTCTCACCTCTTTTGAGGAGTTTGTGTTGTCCAAGCTGCACCGCAGTTACTTCATTTCCAATGTGGGCCGCGGTCACCATGGTAAAACCTATCTATCCGTTCGCGCACTGCTAGGATTCACGACCAAGCATGACCTATTCATTGCCCTACGTAGTGCTTG…
>NMaV_Y3R2-5
ATTAGAGTGGTTGATCGACACCAGCACTAGTGCTGATGTTGTTACTTTGCTTGACTCCAATTTCCCCTCAGGTTCACGTGGGGCGGTGCCTCGGTGGGTTGGGTCGCCCTATGTAGGGCTGGCCCCGATCAGTGACCATGCATGGCATAGCTTACTAGTTGTGCCGATCAAGCACCTATTCGCCTGCGTGCGGCGTATGTTTTACCATGAGGTTTTCTGCGAGCATACACGCTGTATATCTCTCACCTCTTTTGAGGAGTTTGTGTTGTCCAAGCTGCACCGCAGTTACTTCATTTCCAATGTGGGCCGCGGTCACCATGGTAAAACCTATCTATCCGTTCGCGCACTGCTAGGATTCACGACCAAGCATGACCTATTCATTGCCCTACGTAGTGCTTG…
>NMaV_Y4R1-1
CGACACCAGCACTAACGCTGATGTTGTAACTTTGCTTGACTCCAATTTTTCCTCAGGTGCACGAGCGGCTGTGCCTCGGTGGGTTGGGTCGCCCTATGTAGGGCTGGCTCCGATTAGTAACCATGCATGGCATAGCTTACTAGTTGTGCCGATCAAGCACCTGTTCGCCTGCATGCGGCGCATGTTTTACCATGAGGCTTTCTGCGAGCACACACGCTGTATATCTCTCACCTCTTTTGAGGAATTTGTATTGTCCAAGCTGCAACGCAGTTACTTCATTACCAATGTGGGCCGCGACTTTCATGGTAAGACTTACCTATCAGTGCGCGCACTGCTAGGGTTCACGACCAAGCATGATCTATTCATTGCCCTACGTAGCGCCTGCGCACGGAAGATTCG…
>NMaV-consensus
AGATCTATCTATACCTACGAACTCTGAAGAAGCCTGATGAGCAATCAGCCATGGCAAAGCTAAGCCAAATCATAGCCGAGCCAACCGGCGCAGAGATCGACTTTGTCGAAGGCTTTGCTAAGCTCATAATTCGCCAGAATAGCATTTGTAGCACAATTTTACCCGATAATTTGGAGCTATTTCTGGGCTACTGGCTGTCAAAACTCCCGCCAATCCTGGCAGCAAAGATACAAAGCGTACGGGAGTTTTGTGTGAATAAATTCGTGAAGAGCCTGAGGCCATACAACTTCACTACCAAATTGAGTGAGGTTAAGTGGTATGACTGCTGGGAGAATGCATTCGAGTGGTTGATCGACACCAGCACGAGTGCTGATGTTGTAACTTTGCTTGACTCCAATT…
>EU182651.1_NMaV-051225
CGACACCAGCACTAACGCTGATGTTGTAACTTTGCTTGACTCCAATTTTTCCTCAGGTGCACGAGCGGCTGTGCCTCGGTGGGTTGGGTCGCCCTATGTAGGGCTGGCTCCGATTAGTAACCATGCATGGCATAGCTTACTAGTTGTGCCGATCAAGCACCTGTTCGCCTGCATGCGGCGCATGTTTTACCATGAGGCTTTCTGCGAGCACACACGCTGTATATCTCTCACCTCTTTTGAGGAATTTGTATTGTCCAAGCTGCAACGCAGTTACTTCATTACCAATGTGGGCCGCGACTTTCATGGTAAGACTTACCTATCAGTGCGCGCACTGCTAGGGTTCACGACCAAGCATGATCTATTCATTGCCCTACGTAGCGCCTGCGCACGGAAGATTCG…
