# Supplementary material for: In Silico Virome Analysis of Chinese Narcissus Transcriptomes Reveals Diverse Virus Species and Genetic Diversity at Different Flower Development Stages
Source: Biology (Basel). 2023 Aug 5;12(8):1094. doi: 10.3390/biology12081094 (PMC10452245; doi:10.3390/biology12081094)
Supplement: Supplementary file 1 [file biology-12-01094-s001.zip › Table S2.xlsx]

## Sheet: NCLV
Table S2. Recombination results identified by the RDP5 program for NCLV, NDV, NLSYV, and NYSV.
Table key:
~ = It is possible that this apparent recombination signal could have been caused by an evolutionary
process other than recombination.
* = The actual breakpoint position is undetermined (it was most likely either overprinted by a subsequent
recombination event or off the edges of the analysed sequence fragments).
^ = The recombinant sequence may have been misidentified (one of the identified parents might be the recombinant)
Minor Parent = Parent contributing the smaller fraction of sequence.
Major Parent = Parent contributing the larger fraction of sequence.
Unknown = Only one parent and a recombinant need be in the alignment for a recombination event to be detectable.
The sequence listed as unknown was used to infer the existance of a missing parental sequence.
NS = No significant P-value was recorded for this recombination event using the particular method in question.
			Breakpoint Positions
		In Alignment		In Recombinant Sequence		Relative to NCLV Ref Zhangzhou								Detection Methods
Recombination Event Number	Number In .RDP File	Begin	End	Begin	End	Begin	End	Recombinant Sequence(s)	Minor Parental Sequence(s)	Major Parental Sequence(s)	RDP	GENECONV	Bootscan	Maxchi	Chimaera	SiSscan	3Seq
1	1~	912	2126	912	2126	912	2126	NCLV Y1R1-1	NCLV Y2R2-1	NCLV Y3R1-1	1.26196e-173	1.29422e-168	1.26623e-166	4.50384e-45	5.61748e-46	2.68545e-55	1.11389e-214
1									NCLV Ref Zhangzhou	NCLV Y3R2-1
2	2~	5951	8352*	5951	8351*	5951	8351*	^NCLV Y2R2-1	NCLV Y3R1-1	NCLV Ref Zhangzhou	1.22579e-163	1.3809e-152	NS	7.83058e-46	2.81917e-36	7.5973e-80	1.85014e-179
2									NCLV Y3R2-1
2									NCLV Y1R1-1
3	3~	1*	522	1*	522	1*	522	NCLV Ref Zhangzhou	NCLV Y3R2-1	NCLV Y2R2-1	1.52555e-35	1.56586e-28	NS	3.0708e-13	2.63132e-14	9.79734e-12	3.99291e-09
3									NCLV Y3R1-1
3									NCLV Y1R1-1
4	4~	4830	6040	4830	6038	4830	6040	NCLV Y3R2-1	Unknown (NCLV Y1R1-1)	NCLV Y3R1-1	1.71984e-06	1.76649e-06	1.33846e-06	1.31562e-08	0.00051964	7.35158e-08	2.67638e-05
5	5	7145	7298	7144	7297	7144	7297	NCLV Y1R1-1	Unknown (NCLV Y2R2-1)	NCLV Y3R1-1	2.07253e-06	7.19091e-05	3.21175e-05	1.95514e-07	3.24295e-07	2.32258e-06	2.85678e-07
5										NCLV Y3R2-1
6	6~	1416	1626	1416	1626	1416	1626	^NCLV Y3R1-1	NCLV W5R2-2	NCLV Y3R2-1	5.17788e-05	NS	NS	9.11678e-16	5.06311e-08	NS	0.00123007
6									NCLV W1R1-1
6									NCLV W2R2-1
6									NCLV W2R2-2
6									NCLV W3R2-1
6									NCLV W3R2-2
6									NCLV W3R1-1
6									NCLV W4R1-1
6									NCLV W2R1-1
6									NCLV W4R1-2
6									NCLV W1R2-1
6									NCLV W4R2-1
6									NCLV W5R1-1
6									NCLV W5R1-2
7	8~	1*	160	1*	160	1*	160	^NCLV Y3R2-1	NCLV W5R2-2	NCLV Y3R1-1	NS	0.0002142	NS	1.24857e-13	0.00258373	NS	0.00382339
7									NCLV W1R1-1
7									NCLV W2R2-1
7									NCLV W2R2-2
7									NCLV W3R2-1
7									NCLV W3R2-2
7									NCLV W3R1-1
7									NCLV W4R1-1
7									NCLV W2R1-1
7									NCLV W4R1-2
7									NCLV W1R2-1
7									NCLV W4R2-1
7									NCLV W5R1-1
7									NCLV W5R1-2
8	9~	4495	4564	4495	4564	4495	4564	^NCLV Y1R1-1	Unknown (NCLV W5R2-2)	NCLV Y3R1-1	NS	0.011172	0.0156874	1.75933e-06	NS	NS	0.0473679
8									Unknown(NCLV W2R1-1)	NCLV Y3R2-1
8									Unknown(NCLV W4R1-2)
8									Unknown(NCLV W5R1-2)
~ = It is possible that this apparent recombination signal could have been caused by an evolutionary
process other than recombination.
* = The actual breakpoint position is undetermined (it was most likely either overprinted by a subsequent
recombination event or off the edges of the analysed sequence fragments).
^ = The recombinant sequence may have been misidentified (one of the identified parents might be the recombinant)
Minor Parent = Parent contributing the smaller fraction of sequence.
Major Parent = Parent contributing the larger fraction of sequence.
Unknown = Only one parent and a recombinant need be in the alignment for a recombination event to be detectable.
The sequence listed as unknown was used to infer the existance of a missing parental sequence.
NS = No significant P-value was recorded for this recombination event using the particular method in question.

## Sheet: NDV
Table key:
~ = It is possible that this apparent recombination signal could have been caused by an evolutionary
process other than recombination.
* = The actual breakpoint position is undetermined (it was most likely either overprinted by a subsequent
recombination event or off the edges of the analysed sequence fragments).
^ = The recombinant sequence may have been misidentified (one of the identified parents might be the recombinant)
Minor Parent = Parent contributing the smaller fraction of sequence.
Major Parent = Parent contributing the larger fraction of sequence.
Unknown = Only one parent and a recombinant need be in the alignment for a recombination event to be detectable.
The sequence listed as unknown was used to infer the existance of a missing parental sequence.
NS = No significant P-value was recorded for this recombination event using the particular method in question.
			Breakpoint Positions
		In Alignment		In Recombinant Sequence		Relative to NDV Marijiniup-2								Detection Methods
Recombination Event Number	Number In .RDP File	Begin	End	Begin	End	Begin	End	Recombinant Sequence(s)	Minor Parental Sequence(s)	Major Parental Sequence(s)	RDP	GENECONV	Bootscan	Maxchi	Chimaera	SiSscan	3Seq
1	1~	7737*	9623*	7736*	9602*	7736*	9555*	^NDV Y4R2-2	NDV NY-KG11	Unknown (NDV Y2R1-1)	1.28032e-150	1.12076e-135	NS	1.56143e-48	2.88238e-48	NS	1.27275e-219
1								NDV Y4R2-3	NDV NY-AC230	Unknown(NDV Marijiniup-2)
1									NDV Y1R1-1	Unknown(NDV NY-FI30)
1									NDV Y3R2-1	Unknown(NDV NY-FK266)
1									NDV Y4R1-1	Unknown(NDV NY-KG11)
1									NDV Y4R2-1	Unknown(NDV NY-ME229)
1									NDV Y5R2-1	Unknown(NDV W1R1-1)
1									NDV Y2R2-1	Unknown(NDV W1R2-1)
1									NDV Y2R2-2	Unknown(NDV W2R1-1)
1									NDV Y2R1-1	Unknown(NDV W3R1-1)
1									NDV Y1R2-1	Unknown(NDV W3R2-1)
1									NDV Y2R1-2	Unknown(NDV W5R1-1)
1										Unknown(NDV W5R2-1)
1										Unknown(NDV W4R2-1)
1										Unknown(NDV W1R2-2)
1										Unknown(NDV W2R2-1)
1										Unknown(NDV W4R1-1)
2	2	6049*	9358*	6048*	9298*	6048*	9298*	^NDV Y2R1-2	Unknown (NDV Y3R2-2)	NDV Y5R2-1	1.49383e-08	9.65165e-06	NS	9.86749e-10	NS	NS	9.05942e-14
2										NDV Y1R1-1
2										NDV Y3R2-1
2										NDV Y4R1-1
2										NDV Y4R2-1
2										NDV Y3R1-1
2										NDV Y3R1-2
3	3~	3784*	9623*	3783*	9555*	3783*	9555*	^NDV Y2R1-1	Unknown (NDV Y3R2-2)	NDV Y1R2-1	NS	NS	NS	3.28963e-07	NS	NS	3.63788e-05
4	4~	2448*	3087	2448*	3087	2448*	3087	^NDV Y3R2-2	Unknown (NDV Ref Zhangzhou)	NDV NY-AC230	3.41898e-06	0.00015059	NS	1.67226e-07	NS	2.62735e-07	3.08766e-07
~ = It is possible that this apparent recombination signal could have been caused by an evolutionary
process other than recombination.
* = The actual breakpoint position is undetermined (it was most likely either overprinted by a subsequent
recombination event or off the edges of the analysed sequence fragments).
^ = The recombinant sequence may have been misidentified (one of the identified parents might be the recombinant)
Minor Parent = Parent contributing the smaller fraction of sequence.
Major Parent = Parent contributing the larger fraction of sequence.
Unknown = Only one parent and a recombinant need be in the alignment for a recombination event to be detectable.
The sequence listed as unknown was used to infer the existance of a missing parental sequence.
NS = No significant P-value was recorded for this recombination event using the particular method in question.

## Sheet: NLSYV
Table key:
~ = It is possible that this apparent recombination signal could have been caused by an evolutionary
process other than recombination.
* = The actual breakpoint position is undetermined (it was most likely either overprinted by a subsequent
recombination event or off the edges of the analysed sequence fragments).
^ = The recombinant sequence may have been misidentified (one of the identified parents might be the recombinant)
Minor Parent = Parent contributing the smaller fraction of sequence.
Major Parent = Parent contributing the larger fraction of sequence.
Unknown = Only one parent and a recombinant need be in the alignment for a recombination event to be detectable.
The sequence listed as unknown was used to infer the existance of a missing parental sequence.
NS = No significant P-value was recorded for this recombination event using the particular method in question.
			Breakpoint Positions
		In Alignment		In Recombinant Sequence		Relative to NLSYV 4241								Detection Methods
Recombination Event Number	Number In .RDP File	Begin	End	Begin	End	Begin	End	Recombinant Sequence(s)	Minor Parental Sequence(s)	Major Parental Sequence(s)	RDP	GENECONV	Bootscan	Maxchi	Chimaera	SiSscan	3Seq
1	1	8892	9318*	8892	9318*	8892	9318*	^NLSYV NY-CB1	NLSYV NY-OI4	NLSYV Y4R1-1	8.33113e-66	2.02829e-65	3.32679e-67	3.17107e-13	5.8537e-10	3.37553e-16	0.0400297
2	2	8984	9318*	8984	9318*	8984	9318*	NLSYV Y4R1-1	Unknown (NLSYV Marijiniup9)	NLSYV Zhangzhou	1.24852e-46	5.48399e-38	5.19591e-47	5.08545e-13	2.66389e-09	3.88016e-11	2.35027e-38
2									Unknown(NLSYV NY-F1)	NLSYV NY-AC230
2									Unknown(NLSYV NY-OS1)	NLSYV Y2R2-1
2									Unknown(NLSYV NY-HG25)	NLSYV NY-KW4
2									Unknown(NLSYV NY-HR39)
2									Unknown(NLSYV NY-FK266)
2									Unknown(NLSYV NY-FI29)
2									Unknown(NLSYV NY-FI30)
3	3	1*	1792	1*	1792	1*	1792	^NLSYV Marijiniup9	NLSYV NY-GM252	NLSYV NY-FI30	1.81984e-34	5.83931e-10	1.2189e-32	1.45164e-18	5.39613e-20	7.45462e-21	4.53157e-36
3								NLSYV NY-F1	NLSYV NY-SM69A	NLSYV NY-FI29
3								NLSYV NY-OS1
3								NLSYV NY-HG25
3								NLSYV NY-HR39
3								NLSYV NY-FK266
4	4	7350	9318*	7350	9318*	7350	9318*	^NLSYV Marijiniup9	NLSYV NY-FI29	NLSYV NY-F1	1.14039e-07	NS	2.34798e-07	1.29518e-07	7.9454e-08	0.000529734	2.42295e-12
4									NLSYV NY-FI30	NLSYV NY-OS1
4										NLSYV NY-HG25
4										NLSYV NY-HR39
4										NLSYV NY-FK266
~ = It is possible that this apparent recombination signal could have been caused by an evolutionary
process other than recombination.
* = The actual breakpoint position is undetermined (it was most likely either overprinted by a subsequent
recombination event or off the edges of the analysed sequence fragments).
^ = The recombinant sequence may have been misidentified (one of the identified parents might be the recombinant)
Minor Parent = Parent contributing the smaller fraction of sequence.
Major Parent = Parent contributing the larger fraction of sequence.
Unknown = Only one parent and a recombinant need be in the alignment for a recombination event to be detectable.
The sequence listed as unknown was used to infer the existance of a missing parental sequence.
NS = No significant P-value was recorded for this recombination event using the particular method in question.

## Sheet: NYSV
Table key:
~ = It is possible that this apparent recombination signal could have been caused by an evolutionary
process other than recombination.
* = The actual breakpoint position is undetermined (it was most likely either overprinted by a subsequent
recombination event or off the edges of the analysed sequence fragments).
^ = The recombinant sequence may have been misidentified (one of the identified parents might be the recombinant)
Minor Parent = Parent contributing the smaller fraction of sequence.
Major Parent = Parent contributing the larger fraction of sequence.
Unknown = Only one parent and a recombinant need be in the alignment for a recombination event to be detectable.
The sequence listed as unknown was used to infer the existance of a missing parental sequence.
NS = No significant P-value was recorded for this recombination event using the particular method in question.
			Breakpoint Positions
		In Alignment		In Recombinant Sequence		Relative to NYSV W1R1-1								Detection Methods
Recombination Event Number	Number In .RDP File	Begin	End	Begin	End	Begin	End	Recombinant Sequence(s)	Minor Parental Sequence(s)	Major Parental Sequence(s)	RDP	GENECONV	Bootscan	Maxchi	Chimaera	SiSscan	3Seq
1	1	1*	2994	1*	2961	1*	2964	NYSV W4R2-2	NYSV W2R1-3	NYSV Y2R2-1	3.23365965203096E-320	2.3521e-303	NS	1.9635e-196	2.41041e-78	1.40194e-96	6.545e-297
1								NYSV W4R2-3		NYSV Y1R1-1
1										NYSV Y1R1-2
1										NYSV Y3R2-4
1										NYSV NY-OI1
2	2	1*	2996	1*	2963	1*	2966	NYSV W4R1-2	NYSV W3R2-1	NYSV NY-KM1P	3.55702561723405E-319	7.64485e-282	NS	1.9635e-196	5.56249e-71	2.70973e-97	6.545e-297
3	3	1*	2994	1*	2964	1*	2964	^NYSV W2R1-2	NYSV W3R2-4	NYSV NY-KM1O	1.13178087821084E-318	1.14536e-300	7.03055e-51	1.9635e-196	1.21463e-73	7.31872e-95	6.545e-297
3								NYSV W1R1-1
3								NYSV W5R1-1
3								NYSV W4R2-1
3								NYSV W3R2-3
4	4	4548	9324*	4506	9278*	4518	9290*	NYSV Ref	NYSV Y3R2-4	Narcissus virus 1 NY-HR38	0	3.67326e-297	2.21631152158619E-314	1.9635e-196	6.80781e-88	8.49611e-108	6.545e-297
4									NYSV W1R2-1	Narcissus virus 1 NY-HG16
4									NYSV W3R2-1
4									NYSV Y1R1-1
4									NYSV Y1R1-2
5	5	6843	8988	6810	8951	6813	8954	NYSV W2R2-5	Unknown (NYSV NAR-2)	NYSV W3R2-1	9.69019e-224	2.25763e-211	2.52054e-207	3.61144e-63	4.65883e-56	5.9509e-54	3.61749505272703E-316
5								NYSV W2R2-4		NYSV W1R2-1
5										NYSV Y1R1-1
5										NYSV Y1R1-2
5										NYSV Y3R2-4
5										NYSV Y2R2-1
5										NYSV NY-OI1
6	6	1*	2766*	1*	2736*	1*	2736*	^NYSV W3R2-4	NYSV NY-HG19	NYSV W3R2-1	4.0438e-192	1.53505e-115	3.2604e-189	6.39873e-62	1.56547e-08	2.85366e-97	1.31659e-293
6									NYSV W3R2-1	NYSV NY-HG19
6										NYSV NY-HG27
7	7	6058	8936	6016	8890	6028	8902	NYSV NAR-2	NYSV Y3R2-4	Narcissus virus 1 NY-HR38	1.27854e-131	3.16294e-155	3.04255e-107	1.9635e-196	1.9635e-196	2.09147e-73	2.53604e-263
7									NYSV W1R2-1	Narcissus virus 1 NY-HG16
7									NYSV W3R2-1
7									NYSV Y1R1-1
7									NYSV Y1R1-2
7									NYSV Y2R2-1
7									NYSV NY-OI1
7									NYSV W4R2-3
8	8	2995*	5811	2962*	5778	2965*	5781	^NYSV W4R2-2	NYSV W3R2-4	NYSV NY-HG19	4.39063e-140	1.87126e-122	7.84643e-124	4.62571e-51	2.81792e-50	6.15672e-70	3.1144e-178
8										NYSV NY-HG27
9	9	4502	6055*	4460	6013*	4472	6025*	NYSV NAR-2	NYSV NY-HG19	Narcissus virus 1 NY-HR38	2.2174e-156	2.3012e-127	6.15164e-102	2.11335e-51	2.06934e-51	3.34074e-59	4.80055e-185
9										Narcissus virus 1 NY-HG16
10	10	1604	2176	1562	2134	1574	2146	NYSV NAR-2	NYSV NY-HG19	NYSV Ref	NS	6.94352e-97	1.65161e-16	2.27682e-27	2.88499e-26	9.82554e-66	1.20751e-66
11	11	8948	9358*	8911	9321*	8914	9324*	^NYSV W3R2-1	NYSV Y3R2-3	NYSV Y2R2-1	3.46448e-83	3.65439e-91	1.02448e-80	2.94428e-15	2.88077e-13	6.69705e-17	3.86123e-42
11								NYSV W3R2-4
12	12	3890	4264	3848	4222	3860	4234	NYSV NAR-2	NYSV NY-HG19	NYSV Ref	NS	7.5923e-88	5.90497e-18	6.89573e-21	2.72932e-20	1.48313e-22	1.16354e-63
13	13	8950	9358*	8913	9321*	8916	9324*	NYSV W1R2-1	NYSV W2R1-3	NYSV Y2R2-1	NS	6.6741e-85	4.62228e-68	3.68874e-14	8.77917e-12	2.83513e-16	NS
14	14	8974	9358*	8937	9321*	8940	9324*	^NYSV Y2R2-1	Unknown (NYSV Y5R1-1)	NYSV Y1R1-2	2.67213e-05	4.31804e-83	1.732e-61	4.10504e-15	1.01625e-09	3.15527e-13	NS
14									Unknown(NYSV W2R1-1)	NYSV Y1R1-1
14									Unknown(NYSV Y2R1-1)	NYSV Y3R2-4
14									Unknown(NYSV Y2R1-2)
14									Unknown(NYSV Y2R1-3)
14									Unknown(NYSV Y5R1-2)
14									Unknown(NYSV ZZ-2)
14									Unknown(NYSV NY-CB5)
15	15	8998	9358*	8958	9318*	8964	9324*	^NYSV Y3R2-2	Unknown (NYSV Y3R2-4)	NYSV W2R1-1	8.68833e-82	2.15005e-79	1.01157e-72	5.22791e-19	1.18995e-11	3.09775e-13	1.25418e-52
15								NYSV Y3R2-1		NYSV Y2R1-1
15										NYSV Y2R1-2
15										NYSV Y2R1-3
15										NYSV Y5R1-1
15										NYSV Y5R1-2
15										NYSV ZZ-2
15										NYSV NY-CB5
15										NYSV NY-EH173
16	16	4496*	9358*	4454*	9312*	4466*	9324*	NYSV NAR-2	NYSV NY-HG19	Narcissus virus 1 NY-HR38	5.01512e-63	4.00789e-65	3.76476e-60	9.51636e-16	1.23491e-11	1.47518e-17	6.39703e-35
16									NYSV NY-HG27
17	17	8989*	9358*	8952*	9321*	8955*	9324*	NYSV Y3R2-4	NYSV W2R1-1	NYSV W2R2-4	NS	1.79534e-55	4.35106e-47	2.27601e-11	2.40346e-07	2.12352e-11	NS
17								NYSV Y1R1-1	NYSV Y2R1-1	NYSV W2R2-5
17								NYSV Y1R1-2	NYSV Y2R1-2
17									NYSV Y2R1-3
17									NYSV Y5R1-1
17									NYSV Y5R1-2
17									NYSV ZZ-2
17									NYSV NY-CB5
18	18	7296	7898	7254	7856	7266	7868	NYSV NAR-2	NYSV NY-HG19	NYSV NY-OI1	1.19434e-46	2.20375e-43	0.00931985	1.71817e-19	2.22733e-19	1.83307e-21	5.1043e-62
18										NYSV W1R2-1
18										NYSV W3R2-1
18										NYSV Y1R1-1
18										NYSV Y1R1-2
18										NYSV Y2R2-1
19	19	8950	9358*	8913	9321*	8916	9324*	NYSV W4R2-3	NYSV W4R2-2	NYSV NY-OI1	NS	4.8697e-19	NS	4.41345e-05	NS	4.25464e-07	7.26641e-13
20	20	8936	9050	8899	9013	8902	9016	NYSV W2R1-3	NYSV Ref	NYSV W5R1-1	NS	1.24244e-17	0.00173835	NS	NS	NS	7.00864e-06
20								NYSV W2R1-2		NYSV Y3R2-3
20								NYSV W4R2-1
20								NYSV W1R2-1
21	21	7409	8120	7373	8084	7379	8090	NYSV ZZ-2	Unknown (NYSV Y5R1-2)	NYSV W2R1-1	1.59761e-12	7.56105e-14	4.69401e-11	2.40655e-13	2.26309e-14	2.86301e-17	1.54129e-24
21										NYSV Y2R1-1
21										NYSV Y2R1-2
21										NYSV Y2R1-3
21										NYSV Y3R2-1
21										NYSV Y3R2-2
22	22	2768	2854	2735	2821	2738	2824	NYSV W1R2-1	NYSV NY-HG27	NYSV W3R2-1	NS	1.04324e-08	NS	NS	NS	NS	NS
22									NYSV NY-HG19
23	23~	9325*	9358*	9279*	9312*	9291*	9324*	^NYSV Ref	NYSV NY-HG19	Narcissus virus 1 NY-HR38	NS	2.23821e-07	NS	NS	NS	NS	NS
23									NYSV NY-HG27
24	25~	154*	488*	148*	471*	148*	458*	^NYSV W2R1-1	NYSV Y5R1-1	NYSV Y2R1-3	2.54511e-05	0.00188349	NS	2.34897e-08	9.82527e-06	NS	8.10562e-05
24								NYSV ZZ-2	NYSV Y5R1-2	NYSV Y2R1-1
24										NYSV Y2R1-2
25	27~	6798	7248	6762	7212	6768	7218	^NYSV ZZ-2	Unknown (NYSV Y5R1-1)	NYSV W2R1-1	0.000661755	0.016515	NS	1.84974e-05	0.00129263	NS	0.0188206
25									Unknown(NYSV Y5R1-2)	NYSV Y3R2-1
~ = It is possible that this apparent recombination signal could have been caused by an evolutionary
process other than recombination.
* = The actual breakpoint position is undetermined (it was most likely either overprinted by a subsequent
recombination event or off the edges of the analysed sequence fragments).
^ = The recombinant sequence may have been misidentified (one of the identified parents might be the recombinant)
Minor Parent = Parent contributing the smaller fraction of sequence.
Major Parent = Parent contributing the larger fraction of sequence.
Unknown = Only one parent and a recombinant need be in the alignment for a recombination event to be detectable.
The sequence listed as unknown was used to infer the existance of a missing parental sequence.
NS = No significant P-value was recorded for this recombination event using the particular method in question.
